# Supplementary material for: Diet and environment drive the convergence of gut microbiome in wild-released giant pandas and forest musk deer
Source: iScience. 2025 Jun 7;28(7):112837. doi: 10.1016/j.isci.2025.112837 (PMC12226362; doi:10.1016/j.isci.2025.112837)
Supplement: Table S1. The sample information in this study — The Excel file containing additional data related to sample information is too large to fit in a PDF. [file mmc2.xlsx]

## Sheet: Sheet1
Sample ID	Species	Stage	sample source
CDF0001	Giant panda (Ailuropoda melanoleuca)	GP-Captive	R. Yao et al.,2019
CDF0003	Giant panda (Ailuropoda melanoleuca)	GP-Captive	R. Yao et al.,2019
CDF0004	Giant panda (Ailuropoda melanoleuca)	GP-Captive	R. Yao et al.,2019
CDF0006	Giant panda (Ailuropoda melanoleuca)	GP-Captive	R. Yao et al.,2019
CDF0007	Giant panda (Ailuropoda melanoleuca)	GP-Captive	R. Yao et al.,2019
CDF0008	Giant panda (Ailuropoda melanoleuca)	GP-Captive	R. Yao et al.,2019
CDF0009	Giant panda (Ailuropoda melanoleuca)	GP-Captive	R. Yao et al.,2019
CDF0010	Giant panda (Ailuropoda melanoleuca)	GP-Captive	R. Yao et al.,2019
CDF0011	Giant panda (Ailuropoda melanoleuca)	GP-Captive	R. Yao et al.,2019
CDF0012	Giant panda (Ailuropoda melanoleuca)	GP-Captive	R. Yao et al.,2019
CDF0014	Giant panda (Ailuropoda melanoleuca)	GP-Captive	R. Yao et al.,2019
CDF0015	Giant panda (Ailuropoda melanoleuca)	GP-Captive	R. Yao et al.,2019
CDF0016	Giant panda (Ailuropoda melanoleuca)	GP-Captive	R. Yao et al.,2019
CDF0017	Giant panda (Ailuropoda melanoleuca)	GP-Captive	R. Yao et al.,2019
CDF0018	Giant panda (Ailuropoda melanoleuca)	GP-Captive	R. Yao et al.,2019
CDF0020	Giant panda (Ailuropoda melanoleuca)	GP-Captive	R. Yao et al.,2019
CDF0021	Giant panda (Ailuropoda melanoleuca)	GP-Captive	R. Yao et al.,2019
CDF0022	Giant panda (Ailuropoda melanoleuca)	GP-Captive	R. Yao et al.,2019
CDF0023	Giant panda (Ailuropoda melanoleuca)	GP-Captive	R. Yao et al.,2019
CDF0025	Giant panda (Ailuropoda melanoleuca)	GP-Captive	R. Yao et al.,2019
CDF0026	Giant panda (Ailuropoda melanoleuca)	GP-Captive	R. Yao et al.,2019
CDF0027	Giant panda (Ailuropoda melanoleuca)	GP-Captive	R. Yao et al.,2019
CDF0028	Giant panda (Ailuropoda melanoleuca)	GP-Captive	R. Yao et al.,2019
CDF0029	Giant panda (Ailuropoda melanoleuca)	GP-Captive	R. Yao et al.,2019
CDF0033	Giant panda (Ailuropoda melanoleuca)	GP-Captive	R. Yao et al.,2019
CDF0034	Giant panda (Ailuropoda melanoleuca)	GP-Captive	R. Yao et al.,2019
CDF0035	Giant panda (Ailuropoda melanoleuca)	GP-Captive	R. Yao et al.,2019
CDF0036	Giant panda (Ailuropoda melanoleuca)	GP-Captive	R. Yao et al.,2019
CDF0038	Giant panda (Ailuropoda melanoleuca)	GP-Captive	R. Yao et al.,2019
CDF0039	Giant panda (Ailuropoda melanoleuca)	GP-Captive	R. Yao et al.,2019
CDF0040	Giant panda (Ailuropoda melanoleuca)	GP-Captive	R. Yao et al.,2019
CDF0041	Giant panda (Ailuropoda melanoleuca)	GP-Captive	R. Yao et al.,2019
CDF0042	Giant panda (Ailuropoda melanoleuca)	GP-Captive	R. Yao et al.,2019
CDF0043	Giant panda (Ailuropoda melanoleuca)	GP-Captive	R. Yao et al.,2019
CSF0006	Giant panda (Ailuropoda melanoleuca)	GP-Captive	R. Yao et al.,2019
CSF0009	Giant panda (Ailuropoda melanoleuca)	GP-Captive	R. Yao et al.,2019
CSF0010	Giant panda (Ailuropoda melanoleuca)	GP-Captive	R. Yao et al.,2019
CSF0011	Giant panda (Ailuropoda melanoleuca)	GP-Captive	R. Yao et al.,2019
CSF0013	Giant panda (Ailuropoda melanoleuca)	GP-Captive	R. Yao et al.,2019
CSF0015	Giant panda (Ailuropoda melanoleuca)	GP-Captive	R. Yao et al.,2019
CSF0016	Giant panda (Ailuropoda melanoleuca)	GP-Captive	R. Yao et al.,2019
CSF0017	Giant panda (Ailuropoda melanoleuca)	GP-Captive	R. Yao et al.,2019
CSF0019	Giant panda (Ailuropoda melanoleuca)	GP-Captive	R. Yao et al.,2019
CSF0021	Giant panda (Ailuropoda melanoleuca)	GP-Captive	R. Yao et al.,2019
CSF0022	Giant panda (Ailuropoda melanoleuca)	GP-Captive	R. Yao et al.,2019
CSF0023	Giant panda (Ailuropoda melanoleuca)	GP-Captive	R. Yao et al.,2019
CSF0024	Giant panda (Ailuropoda melanoleuca)	GP-Captive	R. Yao et al.,2019
CSF0025	Giant panda (Ailuropoda melanoleuca)	GP-Captive	R. Yao et al.,2019
CSF0026	Giant panda (Ailuropoda melanoleuca)	GP-Captive	R. Yao et al.,2019
CSF0027	Giant panda (Ailuropoda melanoleuca)	GP-Captive	R. Yao et al.,2019
CSF0028	Giant panda (Ailuropoda melanoleuca)	GP-Captive	R. Yao et al.,2019
CSF0029	Giant panda (Ailuropoda melanoleuca)	GP-Captive	R. Yao et al.,2019
CSF0030	Giant panda (Ailuropoda melanoleuca)	GP-Captive	R. Yao et al.,2019
CSF0031	Giant panda (Ailuropoda melanoleuca)	GP-Captive	R. Yao et al.,2019
CSF0032	Giant panda (Ailuropoda melanoleuca)	GP-Captive	R. Yao et al.,2019
CSF0034	Giant panda (Ailuropoda melanoleuca)	GP-Captive	R. Yao et al.,2019
CSF0035	Giant panda (Ailuropoda melanoleuca)	GP-Captive	R. Yao et al.,2019
CSF0036	Giant panda (Ailuropoda melanoleuca)	GP-Captive	R. Yao et al.,2019
CSF0038	Giant panda (Ailuropoda melanoleuca)	GP-Captive	R. Yao et al.,2019
CSF0039	Giant panda (Ailuropoda melanoleuca)	GP-Captive	R. Yao et al.,2019
CSF0040	Giant panda (Ailuropoda melanoleuca)	GP-Captive	R. Yao et al.,2019
CSF0041	Giant panda (Ailuropoda melanoleuca)	GP-Captive	R. Yao et al.,2019
MMF0001	Giant panda (Ailuropoda melanoleuca)	GP-Captive	R. Yao et al.,2019
MMF0003	Giant panda (Ailuropoda melanoleuca)	GP-Captive	R. Yao et al.,2019
MMF0004	Giant panda (Ailuropoda melanoleuca)	GP-Captive	R. Yao et al.,2019
MMF0006	Giant panda (Ailuropoda melanoleuca)	GP-Captive	R. Yao et al.,2019
MMF0008	Giant panda (Ailuropoda melanoleuca)	GP-Captive	R. Yao et al.,2019
MMF0009	Giant panda (Ailuropoda melanoleuca)	GP-Captive	R. Yao et al.,2019
MMF0011	Giant panda (Ailuropoda melanoleuca)	GP-Captive	R. Yao et al.,2019
MMF0012	Giant panda (Ailuropoda melanoleuca)	GP-Captive	R. Yao et al.,2019
MMF0013	Giant panda (Ailuropoda melanoleuca)	GP-Captive	R. Yao et al.,2019
MMF0014	Giant panda (Ailuropoda melanoleuca)	GP-Captive	R. Yao et al.,2019
MMF0015	Giant panda (Ailuropoda melanoleuca)	GP-Captive	R. Yao et al.,2019
MMF0016	Giant panda (Ailuropoda melanoleuca)	GP-Captive	R. Yao et al.,2019
MMF0017	Giant panda (Ailuropoda melanoleuca)	GP-Captive	R. Yao et al.,2019
MMF0018	Giant panda (Ailuropoda melanoleuca)	GP-Captive	R. Yao et al.,2019
MMF0019	Giant panda (Ailuropoda melanoleuca)	GP-Captive	R. Yao et al.,2019
MMF0020	Giant panda (Ailuropoda melanoleuca)	GP-Captive	R. Yao et al.,2019
MMF0021	Giant panda (Ailuropoda melanoleuca)	GP-Captive	R. Yao et al.,2019
MMF0023	Giant panda (Ailuropoda melanoleuca)	GP-Captive	R. Yao et al.,2019
MMF0024	Giant panda (Ailuropoda melanoleuca)	GP-Captive	R. Yao et al.,2019
MMF0025	Giant panda (Ailuropoda melanoleuca)	GP-Captive	R. Yao et al.,2019
MMF0026	Giant panda (Ailuropoda melanoleuca)	GP-Captive	R. Yao et al.,2019
MMF0027	Giant panda (Ailuropoda melanoleuca)	GP-Captive	R. Yao et al.,2019
MMF0028	Giant panda (Ailuropoda melanoleuca)	GP-Captive	R. Yao et al.,2019
MMF0029	Giant panda (Ailuropoda melanoleuca)	GP-Captive	R. Yao et al.,2019
SYF0006	Giant panda (Ailuropoda melanoleuca)	GP-Captive	R. Yao et al.,2019
SYF0007	Giant panda (Ailuropoda melanoleuca)	GP-Captive	R. Yao et al.,2019
SYF0008	Giant panda (Ailuropoda melanoleuca)	GP-Captive	R. Yao et al.,2019
SYF0009	Giant panda (Ailuropoda melanoleuca)	GP-Captive	R. Yao et al.,2019
SYF0010	Giant panda (Ailuropoda melanoleuca)	GP-Captive	R. Yao et al.,2019
SYF0011	Giant panda (Ailuropoda melanoleuca)	GP-Captive	R. Yao et al.,2019
SYF0012	Giant panda (Ailuropoda melanoleuca)	GP-Captive	R. Yao et al.,2019
SYF0013	Giant panda (Ailuropoda melanoleuca)	GP-Captive	R. Yao et al.,2019
SYF0014	Giant panda (Ailuropoda melanoleuca)	GP-Captive	R. Yao et al.,2019
SYF0016	Giant panda (Ailuropoda melanoleuca)	GP-Captive	R. Yao et al.,2019
SYF0017	Giant panda (Ailuropoda melanoleuca)	GP-Captive	R. Yao et al.,2019
SYF0018	Giant panda (Ailuropoda melanoleuca)	GP-Captive	R. Yao et al.,2019
SYF0020	Giant panda (Ailuropoda melanoleuca)	GP-Captive	R. Yao et al.,2019
SYF0021	Giant panda (Ailuropoda melanoleuca)	GP-Captive	R. Yao et al.,2019
SYF0023	Giant panda (Ailuropoda melanoleuca)	GP-Captive	R. Yao et al.,2019
SYF0024	Giant panda (Ailuropoda melanoleuca)	GP-Captive	R. Yao et al.,2019
SYF0025	Giant panda (Ailuropoda melanoleuca)	GP-Captive	R. Yao et al.,2019
SYF0026	Giant panda (Ailuropoda melanoleuca)	GP-Captive	R. Yao et al.,2019
SYF0027	Giant panda (Ailuropoda melanoleuca)	GP-Captive	R. Yao et al.,2019
SYF0028	Giant panda (Ailuropoda melanoleuca)	GP-Captive	R. Yao et al.,2019
SYF0029	Giant panda (Ailuropoda melanoleuca)	GP-Captive	R. Yao et al.,2019
SYF0031	Giant panda (Ailuropoda melanoleuca)	GP-Captive	R. Yao et al.,2019
SYF0033	Giant panda (Ailuropoda melanoleuca)	GP-Captive	R. Yao et al.,2019
SYF0034	Giant panda (Ailuropoda melanoleuca)	GP-Captive	R. Yao et al.,2019
SYF0035	Giant panda (Ailuropoda melanoleuca)	GP-Captive	R. Yao et al.,2019
SYF0036	Giant panda (Ailuropoda melanoleuca)	GP-Captive	R. Yao et al.,2019
SYF0037	Giant panda (Ailuropoda melanoleuca)	GP-Captive	R. Yao et al.,2019
SYF0038	Giant panda (Ailuropoda melanoleuca)	GP-Captive	R. Yao et al.,2019
SYF0039	Giant panda (Ailuropoda melanoleuca)	GP-Captive	R. Yao et al.,2019
SYF0041	Giant panda (Ailuropoda melanoleuca)	GP-Captive	R. Yao et al.,2019
SYF0042	Giant panda (Ailuropoda melanoleuca)	GP-Captive	R. Yao et al.,2019
SYF0043	Giant panda (Ailuropoda melanoleuca)	GP-Captive	R. Yao et al.,2019
SYF0044	Giant panda (Ailuropoda melanoleuca)	GP-Captive	R. Yao et al.,2019
SYF0045	Giant panda (Ailuropoda melanoleuca)	GP-Captive	R. Yao et al.,2019
SYF0046	Giant panda (Ailuropoda melanoleuca)	GP-Captive	R. Yao et al.,2019
SYF0047	Giant panda (Ailuropoda melanoleuca)	GP-Captive	R. Yao et al.,2019
SYF0048	Giant panda (Ailuropoda melanoleuca)	GP-Captive	R. Yao et al.,2019
SYF0049	Giant panda (Ailuropoda melanoleuca)	GP-Captive	R. Yao et al.,2019
SYF0050	Giant panda (Ailuropoda melanoleuca)	GP-Captive	R. Yao et al.,2019
SYF0051	Giant panda (Ailuropoda melanoleuca)	GP-Captive	R. Yao et al.,2019
SYF0052	Giant panda (Ailuropoda melanoleuca)	GP-Captive	R. Yao et al.,2019
SYF0053	Giant panda (Ailuropoda melanoleuca)	GP-Captive	R. Yao et al.,2019
XQF0003	Giant panda (Ailuropoda melanoleuca)	GP-Captive	R. Yao et al.,2019
XQF0006	Giant panda (Ailuropoda melanoleuca)	GP-Captive	R. Yao et al.,2019
XQF0008	Giant panda (Ailuropoda melanoleuca)	GP-Captive	R. Yao et al.,2019
XQF0009	Giant panda (Ailuropoda melanoleuca)	GP-Captive	R. Yao et al.,2019
XQF0010	Giant panda (Ailuropoda melanoleuca)	GP-Captive	R. Yao et al.,2019
XQF0012	Giant panda (Ailuropoda melanoleuca)	GP-Captive	R. Yao et al.,2019
XQF0013	Giant panda (Ailuropoda melanoleuca)	GP-Captive	R. Yao et al.,2019
XQF0014	Giant panda (Ailuropoda melanoleuca)	GP-Captive	R. Yao et al.,2019
XQF0016-2	Giant panda (Ailuropoda melanoleuca)	GP-Captive	R. Yao et al.,2019
XQF0019	Giant panda (Ailuropoda melanoleuca)	GP-Captive	R. Yao et al.,2019
XQF0020	Giant panda (Ailuropoda melanoleuca)	GP-Captive	R. Yao et al.,2019
XQF0022	Giant panda (Ailuropoda melanoleuca)	GP-Captive	R. Yao et al.,2019
XQF0023	Giant panda (Ailuropoda melanoleuca)	GP-Captive	R. Yao et al.,2019
XQF0024	Giant panda (Ailuropoda melanoleuca)	GP-Captive	R. Yao et al.,2019
XQF0027	Giant panda (Ailuropoda melanoleuca)	GP-Captive	R. Yao et al.,2019
XQF0033	Giant panda (Ailuropoda melanoleuca)	GP-Captive	R. Yao et al.,2019
XQF0034	Giant panda (Ailuropoda melanoleuca)	GP-Captive	R. Yao et al.,2019
XQF0036	Giant panda (Ailuropoda melanoleuca)	GP-Captive	R. Yao et al.,2019
XQF0037	Giant panda (Ailuropoda melanoleuca)	GP-Captive	R. Yao et al.,2019
XQF0038	Giant panda (Ailuropoda melanoleuca)	GP-Captive	R. Yao et al.,2019
XQF0039	Giant panda (Ailuropoda melanoleuca)	GP-Captive	R. Yao et al.,2019
XQF0040	Giant panda (Ailuropoda melanoleuca)	GP-Captive	R. Yao et al.,2019
XQF0043	Giant panda (Ailuropoda melanoleuca)	GP-Captive	R. Yao et al.,2019
XQF0046	Giant panda (Ailuropoda melanoleuca)	GP-Captive	R. Yao et al.,2019
XQF0055	Giant panda (Ailuropoda melanoleuca)	GP-Captive	R. Yao et al.,2019
XQF0057	Giant panda (Ailuropoda melanoleuca)	GP-Captive	R. Yao et al.,2019
XQF0058	Giant panda (Ailuropoda melanoleuca)	GP-Captive	R. Yao et al.,2019
XQF0059	Giant panda (Ailuropoda melanoleuca)	GP-Captive	R. Yao et al.,2019
XQF0060	Giant panda (Ailuropoda melanoleuca)	GP-Captive	R. Yao et al.,2019
XQF0061	Giant panda (Ailuropoda melanoleuca)	GP-Captive	R. Yao et al.,2019
XQF0062	Giant panda (Ailuropoda melanoleuca)	GP-Captive	R. Yao et al.,2019
XQF0063	Giant panda (Ailuropoda melanoleuca)	GP-Captive	R. Yao et al.,2019
XQF0064	Giant panda (Ailuropoda melanoleuca)	GP-Captive	R. Yao et al.,2019
XQF0065	Giant panda (Ailuropoda melanoleuca)	GP-Captive	R. Yao et al.,2019
XQF0066	Giant panda (Ailuropoda melanoleuca)	GP-Captive	R. Yao et al.,2019
XQF0067	Giant panda (Ailuropoda melanoleuca)	GP-Captive	R. Yao et al.,2019
XQF0068	Giant panda (Ailuropoda melanoleuca)	GP-Captive	R. Yao et al.,2019
XQF0069	Giant panda (Ailuropoda melanoleuca)	GP-Captive	R. Yao et al.,2019
XQF0070	Giant panda (Ailuropoda melanoleuca)	GP-Captive	R. Yao et al.,2019
YLF0001	Giant panda (Ailuropoda melanoleuca)	GP-Captive	R. Yao et al.,2019
YLF0003	Giant panda (Ailuropoda melanoleuca)	GP-Captive	R. Yao et al.,2019
YLF0004	Giant panda (Ailuropoda melanoleuca)	GP-Captive	R. Yao et al.,2019
YLF0006	Giant panda (Ailuropoda melanoleuca)	GP-Captive	R. Yao et al.,2019
YLF0007	Giant panda (Ailuropoda melanoleuca)	GP-Captive	R. Yao et al.,2019
YLF0008	Giant panda (Ailuropoda melanoleuca)	GP-Captive	R. Yao et al.,2019
YLF0010	Giant panda (Ailuropoda melanoleuca)	GP-Captive	R. Yao et al.,2019
YLF0011	Giant panda (Ailuropoda melanoleuca)	GP-Captive	R. Yao et al.,2019
YLF0012	Giant panda (Ailuropoda melanoleuca)	GP-Captive	R. Yao et al.,2019
YLF0013	Giant panda (Ailuropoda melanoleuca)	GP-Captive	R. Yao et al.,2019
YLF0014	Giant panda (Ailuropoda melanoleuca)	GP-Captive	R. Yao et al.,2019
YLF0015	Giant panda (Ailuropoda melanoleuca)	GP-Captive	R. Yao et al.,2019
YLF0017	Giant panda (Ailuropoda melanoleuca)	GP-Captive	R. Yao et al.,2019
YLF0018	Giant panda (Ailuropoda melanoleuca)	GP-Captive	R. Yao et al.,2019
YLF0019	Giant panda (Ailuropoda melanoleuca)	GP-Captive	R. Yao et al.,2019
YLF0020	Giant panda (Ailuropoda melanoleuca)	GP-Captive	R. Yao et al.,2019
YLF0021	Giant panda (Ailuropoda melanoleuca)	GP-Captive	R. Yao et al.,2019
YLF0022	Giant panda (Ailuropoda melanoleuca)	GP-Captive	R. Yao et al.,2019
YLF0023	Giant panda (Ailuropoda melanoleuca)	GP-Captive	R. Yao et al.,2019
YLF0024	Giant panda (Ailuropoda melanoleuca)	GP-Captive	R. Yao et al.,2019
YLF0025	Giant panda (Ailuropoda melanoleuca)	GP-Captive	R. Yao et al.,2019
YLF0026	Giant panda (Ailuropoda melanoleuca)	GP-Captive	R. Yao et al.,2019
YLF0027	Giant panda (Ailuropoda melanoleuca)	GP-Captive	R. Yao et al.,2019
YLF0028	Giant panda (Ailuropoda melanoleuca)	GP-Captive	R. Yao et al.,2019
YLF0029	Giant panda (Ailuropoda melanoleuca)	GP-Captive	R. Yao et al.,2019
YLF0030	Giant panda (Ailuropoda melanoleuca)	GP-Captive	R. Yao et al.,2019
YLF0032	Giant panda (Ailuropoda melanoleuca)	GP-Captive	R. Yao et al.,2019
YLF0033	Giant panda (Ailuropoda melanoleuca)	GP-Captive	R. Yao et al.,2019
YLF0034	Giant panda (Ailuropoda melanoleuca)	GP-Captive	R. Yao et al.,2019
YLF0035	Giant panda (Ailuropoda melanoleuca)	GP-Captive	R. Yao et al.,2019
YLF0036	Giant panda (Ailuropoda melanoleuca)	GP-Captive	R. Yao et al.,2019
YLF0037	Giant panda (Ailuropoda melanoleuca)	GP-Captive	R. Yao et al.,2019
YLF0039	Giant panda (Ailuropoda melanoleuca)	GP-Captive	R. Yao et al.,2019
YLF0040	Giant panda (Ailuropoda melanoleuca)	GP-Captive	R. Yao et al.,2019
YLF0041	Giant panda (Ailuropoda melanoleuca)	GP-Captive	R. Yao et al.,2019
YLF0044	Giant panda (Ailuropoda melanoleuca)	GP-Captive	R. Yao et al.,2019
YLF0045	Giant panda (Ailuropoda melanoleuca)	GP-Captive	R. Yao et al.,2019
YLF0046	Giant panda (Ailuropoda melanoleuca)	GP-Captive	R. Yao et al.,2019
YLF0047	Giant panda (Ailuropoda melanoleuca)	GP-Captive	R. Yao et al.,2019
YLF0048	Giant panda (Ailuropoda melanoleuca)	GP-Captive	R. Yao et al.,2019
12	Giant panda (Ailuropoda melanoleuca)	GP-SemiRel	R. Yao et al.,2019
13111301	Giant panda (Ailuropoda melanoleuca)	GP-SemiRel	R. Yao et al.,2019
13111503	Giant panda (Ailuropoda melanoleuca)	GP-SemiRel	R. Yao et al.,2019
13112003	Giant panda (Ailuropoda melanoleuca)	GP-SemiRel	R. Yao et al.,2019
13112203	Giant panda (Ailuropoda melanoleuca)	GP-SemiRel	R. Yao et al.,2019
13112403	Giant panda (Ailuropoda melanoleuca)	GP-SemiRel	R. Yao et al.,2019
13112503	Giant panda (Ailuropoda melanoleuca)	GP-SemiRel	R. Yao et al.,2019
20131126	Giant panda (Ailuropoda melanoleuca)	GP-SemiRel	R. Yao et al.,2019
1112F03	Giant panda (Ailuropoda melanoleuca)	GP-SemiRel	R. Yao et al.,2019
1114F03	Giant panda (Ailuropoda melanoleuca)	GP-SemiRel	R. Yao et al.,2019
1116F03	Giant panda (Ailuropoda melanoleuca)	GP-SemiRel	R. Yao et al.,2019
1123F03	Giant panda (Ailuropoda melanoleuca)	GP-SemiRel	R. Yao et al.,2019
1312083	Giant panda (Ailuropoda melanoleuca)	GP-SemiRel	R. Yao et al.,2019
13112803	Giant panda (Ailuropoda melanoleuca)	GP-SemiRel	R. Yao et al.,2019
13112903	Giant panda (Ailuropoda melanoleuca)	GP-SemiRel	R. Yao et al.,2019
13120103	Giant panda (Ailuropoda melanoleuca)	GP-SemiRel	R. Yao et al.,2019
13120502	Giant panda (Ailuropoda melanoleuca)	GP-SemiRel	R. Yao et al.,2019
13120603	Giant panda (Ailuropoda melanoleuca)	GP-SemiRel	R. Yao et al.,2019
13120903	Giant panda (Ailuropoda melanoleuca)	GP-SemiRel	R. Yao et al.,2019
13121102	Giant panda (Ailuropoda melanoleuca)	GP-SemiRel	R. Yao et al.,2019
13121202	Giant panda (Ailuropoda melanoleuca)	GP-SemiRel	R. Yao et al.,2019
13121403	Giant panda (Ailuropoda melanoleuca)	GP-SemiRel	R. Yao et al.,2019
13121503	Giant panda (Ailuropoda melanoleuca)	GP-SemiRel	R. Yao et al.,2019
20131203	Giant panda (Ailuropoda melanoleuca)	GP-SemiRel	R. Yao et al.,2019
20131210	Giant panda (Ailuropoda melanoleuca)	GP-SemiRel	R. Yao et al.,2019
20131216	Giant panda (Ailuropoda melanoleuca)	GP-SemiRel	R. Yao et al.,2019
1130F03	Giant panda (Ailuropoda melanoleuca)	GP-SemiRel	R. Yao et al.,2019
11zl	Giant panda (Ailuropoda melanoleuca)	GP-SemiRel	R. Yao et al.,2019
1207F03	Giant panda (Ailuropoda melanoleuca)	GP-SemiRel	R. Yao et al.,2019
1213F03	Giant panda (Ailuropoda melanoleuca)	GP-SemiRel	R. Yao et al.,2019
13121702	Giant panda (Ailuropoda melanoleuca)	GP-SemiRel	R. Yao et al.,2019
13121802	Giant panda (Ailuropoda melanoleuca)	GP-SemiRel	R. Yao et al.,2019
13121903	Giant panda (Ailuropoda melanoleuca)	GP-SemiRel	R. Yao et al.,2019
13122103	Giant panda (Ailuropoda melanoleuca)	GP-SemiRel	R. Yao et al.,2019
13122203	Giant panda (Ailuropoda melanoleuca)	GP-SemiRel	R. Yao et al.,2019
13122403	Giant panda (Ailuropoda melanoleuca)	GP-SemiRel	R. Yao et al.,2019
13122501	Giant panda (Ailuropoda melanoleuca)	GP-SemiRel	R. Yao et al.,2019
13122803	Giant panda (Ailuropoda melanoleuca)	GP-SemiRel	R. Yao et al.,2019
20131223	Giant panda (Ailuropoda melanoleuca)	GP-SemiRel	R. Yao et al.,2019
1220F03	Giant panda (Ailuropoda melanoleuca)	GP-SemiRel	R. Yao et al.,2019
1227F02	Giant panda (Ailuropoda melanoleuca)	GP-SemiRel	R. Yao et al.,2019
1229F03	Giant panda (Ailuropoda melanoleuca)	GP-SemiRel	R. Yao et al.,2019
14010602	Giant panda (Ailuropoda melanoleuca)	GP-Release	R. Yao et al.,2019
14010701	Giant panda (Ailuropoda melanoleuca)	GP-Release	R. Yao et al.,2019
14010903	Giant panda (Ailuropoda melanoleuca)	GP-Release	R. Yao et al.,2019
14011103	Giant panda (Ailuropoda melanoleuca)	GP-Release	R. Yao et al.,2019
14011203	Giant panda (Ailuropoda melanoleuca)	GP-Release	R. Yao et al.,2019
14011403	Giant panda (Ailuropoda melanoleuca)	GP-Release	R. Yao et al.,2019
14011603	Giant panda (Ailuropoda melanoleuca)	GP-Release	R. Yao et al.,2019
14011802	Giant panda (Ailuropoda melanoleuca)	GP-Release	R. Yao et al.,2019
14012003	Giant panda (Ailuropoda melanoleuca)	GP-Release	R. Yao et al.,2019
14012103	Giant panda (Ailuropoda melanoleuca)	GP-Release	R. Yao et al.,2019
14012302	Giant panda (Ailuropoda melanoleuca)	GP-Release	R. Yao et al.,2019
14012403	Giant panda (Ailuropoda melanoleuca)	GP-Release	R. Yao et al.,2019
20140117	Giant panda (Ailuropoda melanoleuca)	GP-Release	R. Yao et al.,2019
20140122	Giant panda (Ailuropoda melanoleuca)	GP-Release	R. Yao et al.,2019
0105F01	Giant panda (Ailuropoda melanoleuca)	GP-Release	R. Yao et al.,2019
0108F01	Giant panda (Ailuropoda melanoleuca)	GP-Release	R. Yao et al.,2019
0115F03	Giant panda (Ailuropoda melanoleuca)	GP-Release	R. Yao et al.,2019
0119F04	Giant panda (Ailuropoda melanoleuca)	GP-Release	R. Yao et al.,2019
0125F03	Giant panda (Ailuropoda melanoleuca)	GP-Release	R. Yao et al.,2019
14012603	Giant panda (Ailuropoda melanoleuca)	GP-Release	R. Yao et al.,2019
14012803	Giant panda (Ailuropoda melanoleuca)	GP-Release	R. Yao et al.,2019
14021003	Giant panda (Ailuropoda melanoleuca)	GP-Release	R. Yao et al.,2019
14021103	Giant panda (Ailuropoda melanoleuca)	GP-Release	R. Yao et al.,2019
14021403	Giant panda (Ailuropoda melanoleuca)	GP-Release	R. Yao et al.,2019
20140127	Giant panda (Ailuropoda melanoleuca)	GP-Release	R. Yao et al.,2019
20140213	Giant panda (Ailuropoda melanoleuca)	GP-Release	R. Yao et al.,2019
0209F03	Giant panda (Ailuropoda melanoleuca)	GP-Release	R. Yao et al.,2019
24	Giant panda (Ailuropoda melanoleuca)	GP-Release	R. Yao et al.,2019
39	Giant panda (Ailuropoda melanoleuca)	GP-Release	R. Yao et al.,2019
41	Giant panda (Ailuropoda melanoleuca)	GP-Release	R. Yao et al.,2019
47	Giant panda (Ailuropoda melanoleuca)	GP-Release	R. Yao et al.,2019
49	Giant panda (Ailuropoda melanoleuca)	GP-Release	R. Yao et al.,2019
58	Giant panda (Ailuropoda melanoleuca)	GP-Release	R. Yao et al.,2019
14021503	Giant panda (Ailuropoda melanoleuca)	GP-Release	R. Yao et al.,2019
14021803	Giant panda (Ailuropoda melanoleuca)	GP-Release	R. Yao et al.,2019
0216F03	Giant panda (Ailuropoda melanoleuca)	GP-Release	R. Yao et al.,2019
0221F03	Giant panda (Ailuropoda melanoleuca)	GP-Release	R. Yao et al.,2019
8zl	Giant panda (Ailuropoda melanoleuca)	GP-Release	R. Yao et al.,2019
CDXM02	Giant panda (Ailuropoda melanoleuca)	GP-Release	R. Yao et al.,2019
CDXM03	Giant panda (Ailuropoda melanoleuca)	GP-Release	R. Yao et al.,2019
CDXM07	Giant panda (Ailuropoda melanoleuca)	GP-Release	R. Yao et al.,2019
CDXM09	Giant panda (Ailuropoda melanoleuca)	GP-Release	R. Yao et al.,2019
CDXM10	Giant panda (Ailuropoda melanoleuca)	GP-Release	R. Yao et al.,2019
CDXM11	Giant panda (Ailuropoda melanoleuca)	GP-Release	R. Yao et al.,2019
17	Giant panda (Ailuropoda melanoleuca)	GP-Release	R. Yao et al.,2019
27	Giant panda (Ailuropoda melanoleuca)	GP-Release	R. Yao et al.,2019
36	Giant panda (Ailuropoda melanoleuca)	GP-Release	R. Yao et al.,2019
44	Giant panda (Ailuropoda melanoleuca)	GP-Release	R. Yao et al.,2019
51	Giant panda (Ailuropoda melanoleuca)	GP-Release	R. Yao et al.,2019
52	Giant panda (Ailuropoda melanoleuca)	GP-Release	R. Yao et al.,2019
55	Giant panda (Ailuropoda melanoleuca)	GP-Release	R. Yao et al.,2019
CDXM08	Giant panda (Ailuropoda melanoleuca)	GP-Release	R. Yao et al.,2019
CDXM13	Giant panda (Ailuropoda melanoleuca)	GP-Release	R. Yao et al.,2019
CDXM01	Giant panda (Ailuropoda melanoleuca)	GP-Release	R. Yao et al.,2019
CDXM05	Giant panda (Ailuropoda melanoleuca)	GP-Release	R. Yao et al.,2019
CDXM12	Giant panda (Ailuropoda melanoleuca)	GP-Release	R. Yao et al.,2019
CDXM14	Giant panda (Ailuropoda melanoleuca)	GP-Release	R. Yao et al.,2019
CDXM16	Giant panda (Ailuropoda melanoleuca)	GP-Release	R. Yao et al.,2019
18	Giant panda (Ailuropoda melanoleuca)	GP-Release	R. Yao et al.,2019
1931-02-01	Giant panda (Ailuropoda melanoleuca)	GP-Release	R. Yao et al.,2019
37	Giant panda (Ailuropoda melanoleuca)	GP-Release	R. Yao et al.,2019
57	Giant panda (Ailuropoda melanoleuca)	GP-Release	R. Yao et al.,2019
1zl	Giant panda (Ailuropoda melanoleuca)	GP-Release	R. Yao et al.,2019
45717	Forest musk deer (Moschus berezovskii)	MD-Captive	in this study
45730	Forest musk deer (Moschus berezovskii)	MD-Captive	in this study
45721	Forest musk deer (Moschus berezovskii)	MD-Captive	in this study
45720	Forest musk deer (Moschus berezovskii)	MD-Captive	in this study
45718	Forest musk deer (Moschus berezovskii)	MD-Captive	in this study
45722	Forest musk deer (Moschus berezovskii)	MD-Captive	in this study
45723	Forest musk deer (Moschus berezovskii)	MD-Captive	in this study
45732	Forest musk deer (Moschus berezovskii)	MD-Captive	in this study
45731	Forest musk deer (Moschus berezovskii)	MD-Captive	in this study
45737	Forest musk deer (Moschus berezovskii)	MD-Captive	in this study
45734	Forest musk deer (Moschus berezovskii)	MD-Captive	in this study
45727	Forest musk deer (Moschus berezovskii)	MD-Captive	in this study
45729	Forest musk deer (Moschus berezovskii)	MD-Captive	in this study
45726	Forest musk deer (Moschus berezovskii)	MD-Captive	in this study
45719	Forest musk deer (Moschus berezovskii)	MD-Captive	in this study
45733	Forest musk deer (Moschus berezovskii)	MD-Captive	in this study
45725	Forest musk deer (Moschus berezovskii)	MD-Captive	in this study
45724	Forest musk deer (Moschus berezovskii)	MD-Captive	in this study
45728	Forest musk deer (Moschus berezovskii)	MD-Captive	in this study
45736	Forest musk deer (Moschus berezovskii)	MD-Captive	in this study
45735	Forest musk deer (Moschus berezovskii)	MD-Captive	in this study
7-79	Forest musk deer (Moschus berezovskii)	MD-Captive	J. Li.,2021
7-90	Forest musk deer (Moschus berezovskii)	MD-Captive	J. Li.,2021
7-86	Forest musk deer (Moschus berezovskii)	MD-Captive	J. Li.,2021
7-85	Forest musk deer (Moschus berezovskii)	MD-Captive	J. Li.,2021
7-104	Forest musk deer (Moschus berezovskii)	MD-Captive	J. Li.,2021
7-99	Forest musk deer (Moschus berezovskii)	MD-Captive	J. Li.,2021
7-92	Forest musk deer (Moschus berezovskii)	MD-Captive	J. Li.,2021
7-83	Forest musk deer (Moschus berezovskii)	MD-Captive	J. Li.,2021
7-84	Forest musk deer (Moschus berezovskii)	MD-Captive	J. Li.,2021
7-91	Forest musk deer (Moschus berezovskii)	MD-Captive	J. Li.,2021
7-102	Forest musk deer (Moschus berezovskii)	MD-Captive	J. Li.,2021
7-81	Forest musk deer (Moschus berezovskii)	MD-Captive	J. Li.,2021
7-89	Forest musk deer (Moschus berezovskii)	MD-Captive	J. Li.,2021
7-121	Forest musk deer (Moschus berezovskii)	MD-Captive	J. Li.,2021
7-88	Forest musk deer (Moschus berezovskii)	MD-Captive	J. Li.,2021
7-120	Forest musk deer (Moschus berezovskii)	MD-Captive	in this study
7-93	Forest musk deer (Moschus berezovskii)	MD-Captive	J. Li.,2021
7-95	Forest musk deer (Moschus berezovskii)	MD-Captive	J. Li.,2021
7-116	Forest musk deer (Moschus berezovskii)	MD-Captive	J. Li.,2021
7-87	Forest musk deer (Moschus berezovskii)	MD-Captive	J. Li.,2021
7-111	Forest musk deer (Moschus berezovskii)	MD-Captive	J. Li.,2021
7-107	Forest musk deer (Moschus berezovskii)	MD-Captive	J. Li.,2021
7-118	Forest musk deer (Moschus berezovskii)	MD-Captive	J. Li.,2021
7-110	Forest musk deer (Moschus berezovskii)	MD-Captive	J. Li.,2021
7-98	Forest musk deer (Moschus berezovskii)	MD-Captive	J. Li.,2021
7-114	Forest musk deer (Moschus berezovskii)	MD-Captive	J. Li.,2021
7-117	Forest musk deer (Moschus berezovskii)	MD-Captive	J. Li.,2021
7-82	Forest musk deer (Moschus berezovskii)	MD-Captive	J. Li.,2021
7-96	Forest musk deer (Moschus berezovskii)	MD-Captive	J. Li.,2021
7-113	Forest musk deer (Moschus berezovskii)	MD-Captive	J. Li.,2021
7-119	Forest musk deer (Moschus berezovskii)	MD-Captive	J. Li.,2021
7-80	Forest musk deer (Moschus berezovskii)	MD-Captive	J. Li.,2021
7-97	Forest musk deer (Moschus berezovskii)	MD-Captive	J. Li.,2021
7-94	Forest musk deer (Moschus berezovskii)	MD-Captive	J. Li.,2021
7-100	Forest musk deer (Moschus berezovskii)	MD-Captive	J. Li.,2021
7-101	Forest musk deer (Moschus berezovskii)	MD-Captive	J. Li.,2021
7-108	Forest musk deer (Moschus berezovskii)	MD-Captive	J. Li.,2021
7-105	Forest musk deer (Moschus berezovskii)	MD-Captive	J. Li.,2021
7-109	Forest musk deer (Moschus berezovskii)	MD-Captive	J. Li.,2021
7-103	Forest musk deer (Moschus berezovskii)	MD-Captive	J. Li.,2021
7-112	Forest musk deer (Moschus berezovskii)	MD-Captive	J. Li.,2021
7-115	Forest musk deer (Moschus berezovskii)	MD-Captive	J. Li.,2021
7-106	Forest musk deer (Moschus berezovskii)	MD-Captive	J. Li.,2021
13-22	Forest musk deer (Moschus berezovskii)	MD-Captive	J. Li.,2021
13-23	Forest musk deer (Moschus berezovskii)	MD-Captive	J. Li.,2021
13-25	Forest musk deer (Moschus berezovskii)	MD-Captive	in this study
13-53	Forest musk deer (Moschus berezovskii)	MD-Captive	J. Li.,2021
13-27	Forest musk deer (Moschus berezovskii)	MD-Captive	J. Li.,2021
13-30	Forest musk deer (Moschus berezovskii)	MD-Captive	in this study
13-24	Forest musk deer (Moschus berezovskii)	MD-Captive	J. Li.,2021
13-70	Forest musk deer (Moschus berezovskii)	MD-Captive	J. Li.,2021
13-35	Forest musk deer (Moschus berezovskii)	MD-Captive	J. Li.,2021
13-26	Forest musk deer (Moschus berezovskii)	MD-Captive	J. Li.,2021
13-44	Forest musk deer (Moschus berezovskii)	MD-Captive	J. Li.,2021
13-38	Forest musk deer (Moschus berezovskii)	MD-Captive	J. Li.,2021
13-31	Forest musk deer (Moschus berezovskii)	MD-Captive	J. Li.,2021
13-28	Forest musk deer (Moschus berezovskii)	MD-Captive	J. Li.,2021
13-78	Forest musk deer (Moschus berezovskii)	MD-Captive	J. Li.,2021
13-74	Forest musk deer (Moschus berezovskii)	MD-Captive	J. Li.,2021
13-39	Forest musk deer (Moschus berezovskii)	MD-Captive	J. Li.,2021
13-48	Forest musk deer (Moschus berezovskii)	MD-Captive	J. Li.,2021
13-57	Forest musk deer (Moschus berezovskii)	MD-Captive	J. Li.,2021
13-45	Forest musk deer (Moschus berezovskii)	MD-Captive	J. Li.,2021
13-55	Forest musk deer (Moschus berezovskii)	MD-Captive	J. Li.,2021
13-32	Forest musk deer (Moschus berezovskii)	MD-Captive	in this study
13-29	Forest musk deer (Moschus berezovskii)	MD-Captive	J. Li.,2021
13-50	Forest musk deer (Moschus berezovskii)	MD-Captive	J. Li.,2021
13-49	Forest musk deer (Moschus berezovskii)	MD-Captive	J. Li.,2021
13-43	Forest musk deer (Moschus berezovskii)	MD-Captive	J. Li.,2021
13-42	Forest musk deer (Moschus berezovskii)	MD-Captive	J. Li.,2021
13-40	Forest musk deer (Moschus berezovskii)	MD-Captive	J. Li.,2021
13-73	Forest musk deer (Moschus berezovskii)	MD-Captive	J. Li.,2021
13-62D	Forest musk deer (Moschus berezovskii)	MD-Captive	J. Li.,2021
13-60	Forest musk deer (Moschus berezovskii)	MD-Captive	J. Li.,2021
13-46	Forest musk deer (Moschus berezovskii)	MD-Captive	J. Li.,2021
13-71	Forest musk deer (Moschus berezovskii)	MD-Captive	J. Li.,2021
13-56	Forest musk deer (Moschus berezovskii)	MD-Captive	J. Li.,2021
13-36	Forest musk deer (Moschus berezovskii)	MD-Captive	J. Li.,2021
13-47	Forest musk deer (Moschus berezovskii)	MD-Captive	J. Li.,2021
13-33	Forest musk deer (Moschus berezovskii)	MD-Captive	in this study
13-34	Forest musk deer (Moschus berezovskii)	MD-Captive	in this study
13-41	Forest musk deer (Moschus berezovskii)	MD-Captive	in this study
13-77	Forest musk deer (Moschus berezovskii)	MD-Captive	J. Li.,2021
13-52	Forest musk deer (Moschus berezovskii)	MD-Captive	J. Li.,2021
13-61	Forest musk deer (Moschus berezovskii)	MD-Captive	J. Li.,2021
13-69	Forest musk deer (Moschus berezovskii)	MD-Captive	J. Li.,2021
13-54	Forest musk deer (Moschus berezovskii)	MD-Captive	in this study
13-58	Forest musk deer (Moschus berezovskii)	MD-Captive	J. Li.,2021
13-37	Forest musk deer (Moschus berezovskii)	MD-Captive	J. Li.,2021
13-72	Forest musk deer (Moschus berezovskii)	MD-Captive	J. Li.,2021
13-75	Forest musk deer (Moschus berezovskii)	MD-Captive	J. Li.,2021
13-76	Forest musk deer (Moschus berezovskii)	MD-Captive	J. Li.,2021
13-51	Forest musk deer (Moschus berezovskii)	MD-Captive	J. Li.,2021
13-63	Forest musk deer (Moschus berezovskii)	MD-Captive	J. Li.,2021
13-67	Forest musk deer (Moschus berezovskii)	MD-Captive	J. Li.,2021
13-65	Forest musk deer (Moschus berezovskii)	MD-Captive	J. Li.,2021
13-59	Forest musk deer (Moschus berezovskii)	MD-Captive	in this study
13-64	Forest musk deer (Moschus berezovskii)	MD-Captive	in this study
13-68	Forest musk deer (Moschus berezovskii)	MD-Captive	in this study
13-66	Forest musk deer (Moschus berezovskii)	MD-Captive	J. Li.,2021
15-199	Forest musk deer (Moschus berezovskii)	MD-Captive	J. Li.,2021
15-206D	Forest musk deer (Moschus berezovskii)	MD-Captive	J. Li.,2021
15-208	Forest musk deer (Moschus berezovskii)	MD-Captive	J. Li.,2021
15-209	Forest musk deer (Moschus berezovskii)	MD-Captive	J. Li.,2021
15-207	Forest musk deer (Moschus berezovskii)	MD-Captive	J. Li.,2021
15-225	Forest musk deer (Moschus berezovskii)	MD-Captive	in this study
15-205	Forest musk deer (Moschus berezovskii)	MD-Captive	J. Li.,2021
15-195	Forest musk deer (Moschus berezovskii)	MD-Captive	J. Li.,2021
15-226	Forest musk deer (Moschus berezovskii)	MD-Captive	in this study
15-200	Forest musk deer (Moschus berezovskii)	MD-Captive	J. Li.,2021
15-197	Forest musk deer (Moschus berezovskii)	MD-Captive	J. Li.,2021
15-196	Forest musk deer (Moschus berezovskii)	MD-Captive	J. Li.,2021
15-211	Forest musk deer (Moschus berezovskii)	MD-Captive	J. Li.,2021
15-203	Forest musk deer (Moschus berezovskii)	MD-Captive	J. Li.,2021
15-253D	Forest musk deer (Moschus berezovskii)	MD-Captive	J. Li.,2021
15-228	Forest musk deer (Moschus berezovskii)	MD-Captive	J. Li.,2021
15-212	Forest musk deer (Moschus berezovskii)	MD-Captive	J. Li.,2021
15-210	Forest musk deer (Moschus berezovskii)	MD-Captive	J. Li.,2021
15-218	Forest musk deer (Moschus berezovskii)	MD-Captive	J. Li.,2021
15-236	Forest musk deer (Moschus berezovskii)	MD-Captive	in this study
15-219	Forest musk deer (Moschus berezovskii)	MD-Captive	J. Li.,2021
15-201	Forest musk deer (Moschus berezovskii)	MD-Captive	in this study
15-198	Forest musk deer (Moschus berezovskii)	MD-Captive	J. Li.,2021
15-231	Forest musk deer (Moschus berezovskii)	MD-Captive	J. Li.,2021
15-237	Forest musk deer (Moschus berezovskii)	MD-Captive	J. Li.,2021
15-239	Forest musk deer (Moschus berezovskii)	MD-Captive	in this study
15-202	Forest musk deer (Moschus berezovskii)	MD-Captive	J. Li.,2021
15-220	Forest musk deer (Moschus berezovskii)	MD-Captive	J. Li.,2021
15-232	Forest musk deer (Moschus berezovskii)	MD-Captive	J. Li.,2021
15-233	Forest musk deer (Moschus berezovskii)	MD-Captive	J. Li.,2021
15-213	Forest musk deer (Moschus berezovskii)	MD-Captive	J. Li.,2021
15-230	Forest musk deer (Moschus berezovskii)	MD-Captive	J. Li.,2021
15-223	Forest musk deer (Moschus berezovskii)	MD-Captive	J. Li.,2021
15-244	Forest musk deer (Moschus berezovskii)	MD-Captive	J. Li.,2021
15-204	Forest musk deer (Moschus berezovskii)	MD-Captive	J. Li.,2021
15-240	Forest musk deer (Moschus berezovskii)	MD-Captive	J. Li.,2021
15-243	Forest musk deer (Moschus berezovskii)	MD-Captive	in this study
15-215	Forest musk deer (Moschus berezovskii)	MD-Captive	J. Li.,2021
15-222	Forest musk deer (Moschus berezovskii)	MD-Captive	in this study
15-247	Forest musk deer (Moschus berezovskii)	MD-Captive	J. Li.,2021
15-248	Forest musk deer (Moschus berezovskii)	MD-Captive	J. Li.,2021
15-257	Forest musk deer (Moschus berezovskii)	MD-Captive	J. Li.,2021
15-252	Forest musk deer (Moschus berezovskii)	MD-Captive	J. Li.,2021
15-254	Forest musk deer (Moschus berezovskii)	MD-Captive	J. Li.,2021
15-245	Forest musk deer (Moschus berezovskii)	MD-Captive	J. Li.,2021
15-217	Forest musk deer (Moschus berezovskii)	MD-Captive	in this study
15-227	Forest musk deer (Moschus berezovskii)	MD-Captive	J. Li.,2021
15-221	Forest musk deer (Moschus berezovskii)	MD-Captive	in this study
15-238	Forest musk deer (Moschus berezovskii)	MD-Captive	J. Li.,2021
15-216	Forest musk deer (Moschus berezovskii)	MD-Captive	in this study
15-234	Forest musk deer (Moschus berezovskii)	MD-Captive	J. Li.,2021
15-246	Forest musk deer (Moschus berezovskii)	MD-Captive	in this study
15-214	Forest musk deer (Moschus berezovskii)	MD-Captive	in this study
15-241	Forest musk deer (Moschus berezovskii)	MD-Captive	J. Li.,2021
15-235	Forest musk deer (Moschus berezovskii)	MD-Captive	J. Li.,2021
15-224	Forest musk deer (Moschus berezovskii)	MD-Captive	in this study
15-229	Forest musk deer (Moschus berezovskii)	MD-Captive	in this study
15-242	Forest musk deer (Moschus berezovskii)	MD-Captive	J. Li.,2021
15-249	Forest musk deer (Moschus berezovskii)	MD-Captive	J. Li.,2021
15-256D	Forest musk deer (Moschus berezovskii)	MD-Captive	in this study
15-255	Forest musk deer (Moschus berezovskii)	MD-Captive	J. Li.,2021
15-250	Forest musk deer (Moschus berezovskii)	MD-Captive	J. Li.,2021
12-121	Forest musk deer (Moschus berezovskii)	MD-Captive	J. Li.,2021
12-158	Forest musk deer (Moschus berezovskii)	MD-Captive	J. Li.,2021
12-159	Forest musk deer (Moschus berezovskii)	MD-Captive	J. Li.,2021
12-126	Forest musk deer (Moschus berezovskii)	MD-Captive	J. Li.,2021
12-123	Forest musk deer (Moschus berezovskii)	MD-Captive	J. Li.,2021
12-128	Forest musk deer (Moschus berezovskii)	MD-Captive	J. Li.,2021
12-133	Forest musk deer (Moschus berezovskii)	MD-Captive	J. Li.,2021
12-135	Forest musk deer (Moschus berezovskii)	MD-Captive	J. Li.,2021
12-131	Forest musk deer (Moschus berezovskii)	MD-Captive	J. Li.,2021
12-134	Forest musk deer (Moschus berezovskii)	MD-Captive	J. Li.,2021
12-139	Forest musk deer (Moschus berezovskii)	MD-Captive	J. Li.,2021
12-130	Forest musk deer (Moschus berezovskii)	MD-Captive	J. Li.,2021
12-150D	Forest musk deer (Moschus berezovskii)	MD-Captive	in this study
12-132	Forest musk deer (Moschus berezovskii)	MD-Captive	J. Li.,2021
12-125	Forest musk deer (Moschus berezovskii)	MD-Captive	J. Li.,2021
12-124	Forest musk deer (Moschus berezovskii)	MD-Captive	in this study
12-149	Forest musk deer (Moschus berezovskii)	MD-Captive	J. Li.,2021
12-129	Forest musk deer (Moschus berezovskii)	MD-Captive	J. Li.,2021
12-162	Forest musk deer (Moschus berezovskii)	MD-Captive	J. Li.,2021
12-148	Forest musk deer (Moschus berezovskii)	MD-Captive	J. Li.,2021
12-141	Forest musk deer (Moschus berezovskii)	MD-Captive	J. Li.,2021
12-142	Forest musk deer (Moschus berezovskii)	MD-Captive	J. Li.,2021
12-147	Forest musk deer (Moschus berezovskii)	MD-Captive	J. Li.,2021
12-136	Forest musk deer (Moschus berezovskii)	MD-Captive	J. Li.,2021
12-143	Forest musk deer (Moschus berezovskii)	MD-Captive	J. Li.,2021
12-144	Forest musk deer (Moschus berezovskii)	MD-Captive	J. Li.,2021
12-146	Forest musk deer (Moschus berezovskii)	MD-Captive	J. Li.,2021
12-137	Forest musk deer (Moschus berezovskii)	MD-Captive	J. Li.,2021
12-127	Forest musk deer (Moschus berezovskii)	MD-Captive	J. Li.,2021
12-164	Forest musk deer (Moschus berezovskii)	MD-Captive	J. Li.,2021
12-122	Forest musk deer (Moschus berezovskii)	MD-Captive	J. Li.,2021
12-138	Forest musk deer (Moschus berezovskii)	MD-Captive	J. Li.,2021
12-145	Forest musk deer (Moschus berezovskii)	MD-Captive	J. Li.,2021
12-165	Forest musk deer (Moschus berezovskii)	MD-Captive	J. Li.,2021
12-153	Forest musk deer (Moschus berezovskii)	MD-Captive	J. Li.,2021
12-154	Forest musk deer (Moschus berezovskii)	MD-Captive	J. Li.,2021
12-156	Forest musk deer (Moschus berezovskii)	MD-Captive	J. Li.,2021
12-155	Forest musk deer (Moschus berezovskii)	MD-Captive	J. Li.,2021
12-163	Forest musk deer (Moschus berezovskii)	MD-Captive	J. Li.,2021
12-140	Forest musk deer (Moschus berezovskii)	MD-Captive	J. Li.,2021
12-160	Forest musk deer (Moschus berezovskii)	MD-Captive	J. Li.,2021
12-157	Forest musk deer (Moschus berezovskii)	MD-Captive	J. Li.,2021
12-161	Forest musk deer (Moschus berezovskii)	MD-Captive	J. Li.,2021
12-151	Forest musk deer (Moschus berezovskii)	MD-Captive	J. Li.,2021
12-152	Forest musk deer (Moschus berezovskii)	MD-Captive	J. Li.,2021
11-153	Forest musk deer (Moschus berezovskii)	MD-Captive	in this study
11-170	Forest musk deer (Moschus berezovskii)	MD-Captive	in this study
11-165	Forest musk deer (Moschus berezovskii)	MD-Captive	in this study
11-155	Forest musk deer (Moschus berezovskii)	MD-Captive	in this study
11-156	Forest musk deer (Moschus berezovskii)	MD-Captive	in this study
11-158	Forest musk deer (Moschus berezovskii)	MD-Captive	in this study
11-159	Forest musk deer (Moschus berezovskii)	MD-Captive	in this study
11-160	Forest musk deer (Moschus berezovskii)	MD-Captive	in this study
11-161	Forest musk deer (Moschus berezovskii)	MD-Captive	in this study
11-162	Forest musk deer (Moschus berezovskii)	MD-Captive	in this study
11-163	Forest musk deer (Moschus berezovskii)	MD-Captive	in this study
11-154	Forest musk deer (Moschus berezovskii)	MD-Captive	in this study
11-157	Forest musk deer (Moschus berezovskii)	MD-Captive	in this study
11-164	Forest musk deer (Moschus berezovskii)	MD-Captive	in this study
11-171	Forest musk deer (Moschus berezovskii)	MD-Captive	in this study
11-172	Forest musk deer (Moschus berezovskii)	MD-Captive	in this study
11-173	Forest musk deer (Moschus berezovskii)	MD-Captive	in this study
11-166	Forest musk deer (Moschus berezovskii)	MD-Captive	in this study
11-167	Forest musk deer (Moschus berezovskii)	MD-Captive	in this study
11-168	Forest musk deer (Moschus berezovskii)	MD-Captive	in this study
11-174	Forest musk deer (Moschus berezovskii)	MD-Captive	in this study
11-169	Forest musk deer (Moschus berezovskii)	MD-Captive	in this study
11-177M	Forest musk deer (Moschus berezovskii)	MD-Captive	in this study
11-175	Forest musk deer (Moschus berezovskii)	MD-Captive	in this study
11-176	Forest musk deer (Moschus berezovskii)	MD-Captive	in this study
11-177F	Forest musk deer (Moschus berezovskii)	MD-Captive	in this study
11-183	Forest musk deer (Moschus berezovskii)	MD-Captive	in this study
11-184	Forest musk deer (Moschus berezovskii)	MD-Captive	in this study
11-185	Forest musk deer (Moschus berezovskii)	MD-Captive	in this study
11-186	Forest musk deer (Moschus berezovskii)	MD-Captive	in this study
11-187	Forest musk deer (Moschus berezovskii)	MD-Captive	in this study
11-189	Forest musk deer (Moschus berezovskii)	MD-Captive	in this study
11-178	Forest musk deer (Moschus berezovskii)	MD-Captive	in this study
11-180	Forest musk deer (Moschus berezovskii)	MD-Captive	in this study
11-188	Forest musk deer (Moschus berezovskii)	MD-Captive	in this study
11-190	Forest musk deer (Moschus berezovskii)	MD-Captive	in this study
11-181	Forest musk deer (Moschus berezovskii)	MD-Captive	in this study
11-193F	Forest musk deer (Moschus berezovskii)	MD-Captive	in this study
11-182	Forest musk deer (Moschus berezovskii)	MD-Captive	in this study
11-191	Forest musk deer (Moschus berezovskii)	MD-Captive	in this study
11-192	Forest musk deer (Moschus berezovskii)	MD-Captive	in this study
11-193M	Forest musk deer (Moschus berezovskii)	MD-Captive	in this study
11-194	Forest musk deer (Moschus berezovskii)	MD-Captive	in this study
DJY01	Forest musk deer (Moschus berezovskii)	MD-Captive	in this study
DJY02	Forest musk deer (Moschus berezovskii)	MD-Captive	in this study
DJY03	Forest musk deer (Moschus berezovskii)	MD-Captive	in this study
DJY04	Forest musk deer (Moschus berezovskii)	MD-Captive	in this study
DJY05	Forest musk deer (Moschus berezovskii)	MD-Captive	in this study
DJY06	Forest musk deer (Moschus berezovskii)	MD-Captive	in this study
DJY07	Forest musk deer (Moschus berezovskii)	MD-Captive	in this study
DJY08	Forest musk deer (Moschus berezovskii)	MD-Captive	in this study
DJY09	Forest musk deer (Moschus berezovskii)	MD-Captive	in this study
DJY10	Forest musk deer (Moschus berezovskii)	MD-Captive	in this study
DJY11	Forest musk deer (Moschus berezovskii)	MD-Captive	in this study
DJY12	Forest musk deer (Moschus berezovskii)	MD-Captive	in this study
DJY13	Forest musk deer (Moschus berezovskii)	MD-Captive	in this study
DJY14	Forest musk deer (Moschus berezovskii)	MD-Captive	in this study
DJY15	Forest musk deer (Moschus berezovskii)	MD-Captive	in this study
DJY16	Forest musk deer (Moschus berezovskii)	MD-Captive	in this study
DJY17	Forest musk deer (Moschus berezovskii)	MD-Captive	in this study
DJY18	Forest musk deer (Moschus berezovskii)	MD-Captive	in this study
DJY19	Forest musk deer (Moschus berezovskii)	MD-Captive	in this study
DJY20	Forest musk deer (Moschus berezovskii)	MD-Captive	in this study
DJY21	Forest musk deer (Moschus berezovskii)	MD-Captive	in this study
DJY22	Forest musk deer (Moschus berezovskii)	MD-Captive	in this study
DJY23	Forest musk deer (Moschus berezovskii)	MD-Captive	in this study
DJY24	Forest musk deer (Moschus berezovskii)	MD-Captive	in this study
DJY25	Forest musk deer (Moschus berezovskii)	MD-Captive	in this study
DJY26	Forest musk deer (Moschus berezovskii)	MD-Captive	in this study
DJY27	Forest musk deer (Moschus berezovskii)	MD-Captive	in this study
DJY28	Forest musk deer (Moschus berezovskii)	MD-Captive	in this study
DJY29	Forest musk deer (Moschus berezovskii)	MD-Captive	in this study
DJY30	Forest musk deer (Moschus berezovskii)	MD-Captive	in this study
DJY31	Forest musk deer (Moschus berezovskii)	MD-Captive	in this study
DJY32	Forest musk deer (Moschus berezovskii)	MD-Captive	in this study
DJY33	Forest musk deer (Moschus berezovskii)	MD-Captive	in this study
DJY34	Forest musk deer (Moschus berezovskii)	MD-Captive	in this study
DJY35	Forest musk deer (Moschus berezovskii)	MD-Captive	in this study
DJY36	Forest musk deer (Moschus berezovskii)	MD-Captive	in this study
DJY37	Forest musk deer (Moschus berezovskii)	MD-Captive	in this study
DJY38	Forest musk deer (Moschus berezovskii)	MD-Captive	in this study
DJY39	Forest musk deer (Moschus berezovskii)	MD-Captive	in this study
DJY40	Forest musk deer (Moschus berezovskii)	MD-Captive	in this study
DJY41	Forest musk deer (Moschus berezovskii)	MD-Captive	in this study
DJY42	Forest musk deer (Moschus berezovskii)	MD-Captive	in this study
DJY43	Forest musk deer (Moschus berezovskii)	MD-Captive	in this study
DJY44	Forest musk deer (Moschus berezovskii)	MD-Captive	in this study
DJY45	Forest musk deer (Moschus berezovskii)	MD-Captive	in this study
DJY46	Forest musk deer (Moschus berezovskii)	MD-Captive	in this study
DJY47	Forest musk deer (Moschus berezovskii)	MD-Captive	in this study
DJY48	Forest musk deer (Moschus berezovskii)	MD-Captive	in this study
DJY49	Forest musk deer (Moschus berezovskii)	MD-Captive	in this study
DJY50	Forest musk deer (Moschus berezovskii)	MD-Captive	in this study
DJY51	Forest musk deer (Moschus berezovskii)	MD-Captive	in this study
DJY52	Forest musk deer (Moschus berezovskii)	MD-Captive	in this study
DJY53	Forest musk deer (Moschus berezovskii)	MD-Captive	in this study
DJY54	Forest musk deer (Moschus berezovskii)	MD-Captive	in this study
DJY55	Forest musk deer (Moschus berezovskii)	MD-Captive	in this study
DJY56	Forest musk deer (Moschus berezovskii)	MD-Captive	in this study
12.7-A-FB	Forest musk deer (Moschus berezovskii)	MD-SemiRel	in this study
12.8-C-FB	Forest musk deer (Moschus berezovskii)	MD-SemiRel	in this study
12.9-A-FB	Forest musk deer (Moschus berezovskii)	MD-SemiRel	in this study
12.11-A-FB	Forest musk deer (Moschus berezovskii)	MD-SemiRel	in this study
12.12-C-FB	Forest musk deer (Moschus berezovskii)	MD-SemiRel	in this study
12.12-A-FB	Forest musk deer (Moschus berezovskii)	MD-SemiRel	in this study
12.13-C-FB	Forest musk deer (Moschus berezovskii)	MD-SemiRel	in this study
12.13-A-FB	Forest musk deer (Moschus berezovskii)	MD-SemiRel	in this study
12.14-A-FB	Forest musk deer (Moschus berezovskii)	MD-SemiRel	in this study
12.14-D-FB	Forest musk deer (Moschus berezovskii)	MD-SemiRel	in this study
12.15-C-FB	Forest musk deer (Moschus berezovskii)	MD-SemiRel	in this study
12.15-A-FB	Forest musk deer (Moschus berezovskii)	MD-SemiRel	in this study
12.16-C-FB	Forest musk deer (Moschus berezovskii)	MD-SemiRel	in this study
12.16-A-FB	Forest musk deer (Moschus berezovskii)	MD-SemiRel	in this study
12.17-A-FB	Forest musk deer (Moschus berezovskii)	MD-SemiRel	in this study
12.17-C-FB	Forest musk deer (Moschus berezovskii)	MD-SemiRel	in this study
12.17-D-FB	Forest musk deer (Moschus berezovskii)	MD-SemiRel	in this study
12.18-C-FB	Forest musk deer (Moschus berezovskii)	MD-SemiRel	in this study
12.18-A-FB	Forest musk deer (Moschus berezovskii)	MD-SemiRel	in this study
12.18-B-FB	Forest musk deer (Moschus berezovskii)	MD-SemiRel	in this study
12.19-C-FB	Forest musk deer (Moschus berezovskii)	MD-SemiRel	in this study
12.19-D-FB	Forest musk deer (Moschus berezovskii)	MD-SemiRel	in this study
12.20-C-FB	Forest musk deer (Moschus berezovskii)	MD-SemiRel	in this study
12.20-D-FB	Forest musk deer (Moschus berezovskii)	MD-SemiRel	in this study
12.21-C-FB	Forest musk deer (Moschus berezovskii)	MD-SemiRel	in this study
12.22-C-FB	Forest musk deer (Moschus berezovskii)	MD-SemiRel	in this study
12.23-C-FB	Forest musk deer (Moschus berezovskii)	MD-SemiRel	in this study
12.24-C-FB	Forest musk deer (Moschus berezovskii)	MD-SemiRel	in this study
12.24-B-FB	Forest musk deer (Moschus berezovskii)	MD-SemiRel	in this study
12.25-C-FB	Forest musk deer (Moschus berezovskii)	MD-SemiRel	in this study
12.25-D-FB	Forest musk deer (Moschus berezovskii)	MD-SemiRel	in this study
12.26-B-FB	Forest musk deer (Moschus berezovskii)	MD-SemiRel	in this study
12.26-C-FB	Forest musk deer (Moschus berezovskii)	MD-SemiRel	in this study
12.26-D-FB	Forest musk deer (Moschus berezovskii)	MD-SemiRel	in this study
12.27-C-FB	Forest musk deer (Moschus berezovskii)	MD-SemiRel	in this study
12.28-C-FB	Forest musk deer (Moschus berezovskii)	MD-SemiRel	in this study
12.28-D-FB	Forest musk deer (Moschus berezovskii)	MD-SemiRel	in this study
12.29-C-FB	Forest musk deer (Moschus berezovskii)	MD-SemiRel	in this study
12.30-C-FB	Forest musk deer (Moschus berezovskii)	MD-SemiRel	in this study
12.31-C-FB	Forest musk deer (Moschus berezovskii)	MD-SemiRel	in this study
12.31-D-FB	Forest musk deer (Moschus berezovskii)	MD-SemiRel	in this study
1.1-B-FB	Forest musk deer (Moschus berezovskii)	MD-SemiRel	in this study
1.1-C-FB	Forest musk deer (Moschus berezovskii)	MD-SemiRel	in this study
1.2-C-FB	Forest musk deer (Moschus berezovskii)	MD-SemiRel	in this study
1.3-C-FB	Forest musk deer (Moschus berezovskii)	MD-SemiRel	in this study
1.4-C-FB	Forest musk deer (Moschus berezovskii)	MD-SemiRel	in this study
1.4-D-FB	Forest musk deer (Moschus berezovskii)	MD-SemiRel	in this study
1.5-C-FB	Forest musk deer (Moschus berezovskii)	MD-SemiRel	in this study
1.7-C-FB	Forest musk deer (Moschus berezovskii)	MD-SemiRel	in this study
1.7-D-FB	Forest musk deer (Moschus berezovskii)	MD-SemiRel	in this study
1.8-C-FB	Forest musk deer (Moschus berezovskii)	MD-SemiRel	in this study
1.9-C-FB	Forest musk deer (Moschus berezovskii)	MD-SemiRel	in this study
1.10-C-FB	Forest musk deer (Moschus berezovskii)	MD-SemiRel	in this study
1.10-B-FB	Forest musk deer (Moschus berezovskii)	MD-SemiRel	in this study
1.11-C-FB	Forest musk deer (Moschus berezovskii)	MD-SemiRel	in this study
1.11-D-FB	Forest musk deer (Moschus berezovskii)	MD-SemiRel	in this study
1.12-C-FB	Forest musk deer (Moschus berezovskii)	MD-SemiRel	in this study
1.13-C-FB	Forest musk deer (Moschus berezovskii)	MD-SemiRel	in this study
1.13-D-FB	Forest musk deer (Moschus berezovskii)	MD-SemiRel	in this study
1.14-C-FB	Forest musk deer (Moschus berezovskii)	MD-SemiRel	in this study
1.15-C-FB	Forest musk deer (Moschus berezovskii)	MD-SemiRel	in this study
1.15-B-FB	Forest musk deer (Moschus berezovskii)	MD-SemiRel	in this study
1.15-D-FB	Forest musk deer (Moschus berezovskii)	MD-SemiRel	in this study
1.16-C-FB	Forest musk deer (Moschus berezovskii)	MD-SemiRel	in this study
1.17-C-FB	Forest musk deer (Moschus berezovskii)	MD-SemiRel	in this study
1.18-C-FB	Forest musk deer (Moschus berezovskii)	MD-SemiRel	in this study
1.19-C-FB	Forest musk deer (Moschus berezovskii)	MD-SemiRel	in this study
1.20-C-FB	Forest musk deer (Moschus berezovskii)	MD-SemiRel	in this study
1.21-B-FB	Forest musk deer (Moschus berezovskii)	MD-SemiRel	in this study
1.21-C-FB	Forest musk deer (Moschus berezovskii)	MD-SemiRel	in this study
1.21-D-FB	Forest musk deer (Moschus berezovskii)	MD-SemiRel	in this study
1.22-C-FB	Forest musk deer (Moschus berezovskii)	MD-SemiRel	in this study
1.23-C-FB	Forest musk deer (Moschus berezovskii)	MD-SemiRel	in this study
1.24-C-FB	Forest musk deer (Moschus berezovskii)	MD-SemiRel	in this study
1.26-C-FB	Forest musk deer (Moschus berezovskii)	MD-SemiRel	in this study
1.29-B-FB	Forest musk deer (Moschus berezovskii)	MD-SemiRel	in this study
1.30-B-FB	Forest musk deer (Moschus berezovskii)	MD-SemiRel	in this study
1.31-C-FB	Forest musk deer (Moschus berezovskii)	MD-SemiRel	in this study
2.1-C-FB	Forest musk deer (Moschus berezovskii)	MD-SemiRel	in this study
2.2-C-FB	Forest musk deer (Moschus berezovskii)	MD-SemiRel	in this study
2.3-C-FB	Forest musk deer (Moschus berezovskii)	MD-SemiRel	in this study
2.4-C-FB	Forest musk deer (Moschus berezovskii)	MD-SemiRel	in this study
2.5-B-FB	Forest musk deer (Moschus berezovskii)	MD-SemiRel	in this study
2.5-C-FB	Forest musk deer (Moschus berezovskii)	MD-SemiRel	in this study
2.6-C-FB	Forest musk deer (Moschus berezovskii)	MD-SemiRel	in this study
2.7-C-FB	Forest musk deer (Moschus berezovskii)	MD-SemiRel	in this study
2.8-C-FB	Forest musk deer (Moschus berezovskii)	MD-SemiRel	in this study
2.9-B-FB	Forest musk deer (Moschus berezovskii)	MD-SemiRel	in this study
2.9-C-FB	Forest musk deer (Moschus berezovskii)	MD-SemiRel	in this study
2.10-C-FB	Forest musk deer (Moschus berezovskii)	MD-SemiRel	in this study
2.11-C-FB	Forest musk deer (Moschus berezovskii)	MD-SemiRel	in this study
2.12-C-FB	Forest musk deer (Moschus berezovskii)	MD-SemiRel	in this study
2.13-C-FB	Forest musk deer (Moschus berezovskii)	MD-SemiRel	in this study
2.14-B-FB	Forest musk deer (Moschus berezovskii)	MD-SemiRel	in this study
2.14-C-FB	Forest musk deer (Moschus berezovskii)	MD-SemiRel	in this study
2.16-B-FB	Forest musk deer (Moschus berezovskii)	MD-SemiRel	in this study
2.18-C-FB	Forest musk deer (Moschus berezovskii)	MD-SemiRel	in this study
2.19-C-FB	Forest musk deer (Moschus berezovskii)	MD-SemiRel	in this study
2.20-C-FB	Forest musk deer (Moschus berezovskii)	MD-SemiRel	in this study
2.21-C-FB	Forest musk deer (Moschus berezovskii)	MD-SemiRel	in this study
2.21-B-FB	Forest musk deer (Moschus berezovskii)	MD-SemiRel	in this study
2.22-C-FB	Forest musk deer (Moschus berezovskii)	MD-SemiRel	in this study
2.23-C-FB	Forest musk deer (Moschus berezovskii)	MD-SemiRel	in this study
2.24-C-FB	Forest musk deer (Moschus berezovskii)	MD-SemiRel	in this study
2.25-C-FB	Forest musk deer (Moschus berezovskii)	MD-SemiRel	in this study
2.26-C-FB	Forest musk deer (Moschus berezovskii)	MD-SemiRel	in this study
2.27-C-FB	Forest musk deer (Moschus berezovskii)	MD-SemiRel	in this study
2.27-B-FB	Forest musk deer (Moschus berezovskii)	MD-SemiRel	in this study
2.28-C-FB	Forest musk deer (Moschus berezovskii)	MD-SemiRel	in this study
2.28-B-FB	Forest musk deer (Moschus berezovskii)	MD-SemiRel	in this study
2.29-C-FB	Forest musk deer (Moschus berezovskii)	MD-SemiRel	in this study
3.1-C-FB	Forest musk deer (Moschus berezovskii)	MD-SemiRel	in this study
3.3-C-FB	Forest musk deer (Moschus berezovskii)	MD-SemiRel	in this study
3.4-B-FB	Forest musk deer (Moschus berezovskii)	MD-SemiRel	in this study
3.4-C-FB	Forest musk deer (Moschus berezovskii)	MD-SemiRel	in this study
3.5-C-FB	Forest musk deer (Moschus berezovskii)	MD-SemiRel	in this study
3.6-C-FB	Forest musk deer (Moschus berezovskii)	MD-SemiRel	in this study
3.7-C-FB	Forest musk deer (Moschus berezovskii)	MD-SemiRel	in this study
3.8-C-FB	Forest musk deer (Moschus berezovskii)	MD-SemiRel	in this study
3.9-C-FB	Forest musk deer (Moschus berezovskii)	MD-SemiRel	in this study
3.9-D-FB	Forest musk deer (Moschus berezovskii)	MD-SemiRel	in this study
3.10-C-FB	Forest musk deer (Moschus berezovskii)	MD-SemiRel	in this study
3.11-C-FB	Forest musk deer (Moschus berezovskii)	MD-SemiRel	in this study
3.12-C-FB	Forest musk deer (Moschus berezovskii)	MD-SemiRel	in this study
3.13-C-FB	Forest musk deer (Moschus berezovskii)	MD-SemiRel	in this study
3.13-B-FB	Forest musk deer (Moschus berezovskii)	MD-SemiRel	in this study
3.14-C-FB	Forest musk deer (Moschus berezovskii)	MD-SemiRel	in this study
3.15-C-FB	Forest musk deer (Moschus berezovskii)	MD-SemiRel	in this study
3.16-C-FB	Forest musk deer (Moschus berezovskii)	MD-SemiRel	in this study
3.17-C-FB	Forest musk deer (Moschus berezovskii)	MD-SemiRel	in this study
3.21-B-FB	Forest musk deer (Moschus berezovskii)	MD-SemiRel	in this study
3.25-B-FB	Forest musk deer (Moschus berezovskii)	MD-SemiRel	in this study
3.28-B-FB	Forest musk deer (Moschus berezovskii)	MD-SemiRel	in this study
4.11-B-FB	Forest musk deer (Moschus berezovskii)	MD-SemiRel	in this study
4.3-B-FB	Forest musk deer (Moschus berezovskii)	MD-SemiRel	in this study
4.14-B-FB	Forest musk deer (Moschus berezovskii)	MD-SemiRel	in this study
4.17-B-FB	Forest musk deer (Moschus berezovskii)	MD-SemiRel	in this study
5.15-B-FB	Forest musk deer (Moschus berezovskii)	MD-SemiRel	in this study
5.30-B-FB	Forest musk deer (Moschus berezovskii)	MD-Release	in this study
5.28-B-FB	Forest musk deer (Moschus berezovskii)	MD-Release	in this study
6.10-B-FB	Forest musk deer (Moschus berezovskii)	MD-Release	in this study
6.3-B-FB	Forest musk deer (Moschus berezovskii)	MD-Release	in this study
6.3-C-FB	Forest musk deer (Moschus berezovskii)	MD-Release	in this study
6.6-B-FB	Forest musk deer (Moschus berezovskii)	MD-Release	in this study
6.12-C-TR	Forest musk deer (Moschus berezovskii)	MD-Release	in this study
6.19-B-FB	Forest musk deer (Moschus berezovskii)	MD-Release	in this study
6.22-B-FB	Forest musk deer (Moschus berezovskii)	MD-Release	in this study
6.28-B-FB	Forest musk deer (Moschus berezovskii)	MD-Release	in this study
7.8-C-FB	Forest musk deer (Moschus berezovskii)	MD-Release	in this study
7.14-B-FB	Forest musk deer (Moschus berezovskii)	MD-Release	in this study
7.19-B-FB	Forest musk deer (Moschus berezovskii)	MD-Release	in this study
8.8-B-FB	Forest musk deer (Moschus berezovskii)	MD-Release	in this study
